# Supplementary material for: Cyanotoxin Screening in BACA Culture Collection: Identification of New Cylindrospermopsin Producing Cyanobacteria
Source: Toxins (Basel). 2021 Apr 3;13(4):258. doi: 10.3390/toxins13040258 (PMC8065757; doi:10.3390/toxins13040258)
Supplement: Supplementary file 1 [file toxins-13-00258-s001.zip]

Archive with 2 entries (2 files):
- Supplementary_Tables_2.pdf
- toxins-1123015- layout sup.docx
